# Supplementary material for: Protocol for whole-brain immunolabeling, clearing, and light-sheet imaging of C-FOS in the pigeon
Source: STAR Protoc. 2026 Mar 24;7(2):104462. doi: 10.1016/j.xpro.2026.104462 (PMC13045675; doi:10.1016/j.xpro.2026.104462)
Supplement: Table S1. C-FOS intensity measurements and statistics, related to Figure 4 — (A) “Figure 4D_stats” sheet provides the average C-FOS intensity values normalized to the 1 mm average value and the statistical details of a One-way ANOVA with Tukey’s multiple comparisons test and a Shapiro-Wilk normality test. (B) “Figure 4D_raw” sheet provides the raw intensity values from all C-FOS positive cells detected in each depth (1 mm, 2.5 mm and 5 mm) from each bird (n = 3). [file mmc1.xlsx]

## Sheet: A) Figure 4D_stats
Raw Average C-FOS intensity (a.u.)					Norm. Average C-FOS intensity to 1 mm (a.u.)
	Depth					Depth
Bird ID	1 mm	2.5 mm	5 mm		Bird ID	1 mm	2.5 mm	5 mm
3	17528.5	15941.6	14682.7		3	1.16579	1.06025	0.976523
12	14173.8	13557.6	13215.2		12	0.942678	0.901698	0.878927
23	13404.7	12195.3	13153.8		23	0.89153	0.811092	0.87484
Avg. 1 mm	15035.7
Stats (One-way ANOVA)
Table Analyzed	cell_intensity
Data sets analyzed	A-C
Distribution assumption	Normal (Gaussian)
ANOVA summary
F	0.519
P value	0.6196
P value summary	ns
Significant diff. among means (P < 0.05)?	No
R squared	0.1475
Brown-Forsythe test
F (DFn, DFd)	0.3774 (2, 6)
P value	0.7008
P value summary	ns
Are SDs significantly different (P < 0.05)?	No
Bartlett's test
Bartlett's statistic (corrected)
P value
P value summary
Are SDs significantly different (P < 0.05)?
ANOVA table	SS	DF	MS	F (DFn, DFd)	P value
Treatment (between columns)	0.01401	2	0.007005	F (2, 6) = 0.5190	P=0.6196
Residual (within columns)	0.08098	6	0.0135
Total	0.09499	8
Data summary
Number of treatments (columns)	3
Number of values (total)	9
Multiple Comparisons (Tukey)
Number of families	1
Number of comparisons per family	3
Alpha	0.05
Tukey's multiple comparisons test	Mean diff.	95.00% CI of diff.	Below threshold?	Summary	Adjusted P Value
1 mm vs. 2.5 mm	0.07565	-0.2154 to 0.3667	No	ns	0.7181	A-B
1 mm vs. 5 mm	0.0899	-0.2011 to 0.3809	No	ns	0.6329	A-C
2.5 mm vs. 5 mm	0.01425	-0.2768 to 0.3053	No	ns	0.9877	B-C
Test details	Mean 1	Mean 2	Mean diff.	SE of diff.	n1	n2	q	DF
1 mm vs. 2.5 mm	1	0.9243	0.07565	0.09485	3	3	1.128	6
1 mm vs. 5 mm	1	0.9101	0.0899	0.09485	3	3	1.34	6
2.5 mm vs. 5 mm	0.9243	0.9101	0.01425	0.09485	3	3	0.2125	6
Compact letter display
1 mm	A
2.5 mm	A
5 mm	A
Shapiro-Wilk test (Normality)
W	0.8841	0.9758	0.7801
P value	0.3366	0.7017	0.0678
Passed normality test (alpha=0.05)?	Yes	Yes	Yes
P value summary	ns	ns	ns
Number of values	3	3	3

## Sheet: B) Figure 4D_raw
Bird #3										Bird #12										Bird #23
1mm			2.5 mm			5 mm				1mm			2.5 mm			5 mm				1mm			2.5 mm			5 mm
Cell ID	Mean		Cell ID	Mean		Cell ID	Intensity			Cell ID	Intensity		Cell ID	Intensity		Cell ID	Intensity			Cell ID	Intensty		Cell ID	Intensity		Cell ID	Intensity
1	17168		1	14980		1	15652			1	13574		1	13666		1	13391			1	11837		1	16373		1	12762
2	15593		2	15027		2	15097			2	13087		2	13644		2	11770			2	16345		2	12289		2	12268
3	17379		3	15667		3	17268			3	14161		3	13805		3	12510			3	17374		3	11033		3	18944
4	17409		4	14006		4	15441			4	14083		4	14681		4	12647			4	12657		4	11445		4	12024
5	15993		5	14658		5	13031			5	12819		5	13507		5	13939			5	14372		5	11232		5	13952
6	23598		6	14414		6	12804			6	20526		6	13316		6	11488			6	16074		6	10661		6	13405
7	19909		7	15341		7	13279			7	15204		7	14906		7	12512			7	16180		7	10789		7	15061
8	18141		8	19660		8	13653			8	15624		8	13060		8	12202			8	14248		8	14563		8	12162
9	14935		9	14837		9	12746			9	13109		9	12534		9	11891			9	15667		9	11676		9	12075
10	24716		10	14028		10	12894			10	14560		10	12888		10	11570			10	11515		10	11527		10	14628
11	16535		11	17607		11	12815			11	14208		11	12744		11	15533			11	16369		11	11941		11	11887
12	15630		12	15803		12	27307			12	17213		12	12751		12	14150			12	12612		12	10966		12	12336
13	19369		13	15971		13	17751			13	13024		13	15505		13	12874			13	11182		13	11559		13	16257
14	15719		14	15365		14	13656			14	13089		14	14099		14	12984			14	12500		14	10869		14	11944
15	17697		15	14685		15	13713			15	14657		15	13499		15	11752			15	16690		15	12162		15	11900
16	14882		16	13969		16	13052			16	13186		16	13580		16	13619			16	18042		16	11950		16	11607
17	18356		17	14892		17	12910			17	13325		17	13313		17	11579			17	12666		17	16461		17	11606
18	16082		18	14967		18	14693			18	13216		18	12552		18	13120			18	17828		18	12720		18	16111
19	16217		19	14084		19	14951			19	16829		19	13051		19	14859			19	12864		19	12100		19	15288
20	17679		20	15130		20	14031			20	13674		20	14790		20	11773			20	11944		20	11877		20	11624
21	18597		21	13956		21	14861			21	13692		21	13365		21	12205			21	12540		21	13646		21	12253
22	15004		22	14683		22	13586			22	13522		22	12553		22	11523			22	12091		22	14301		22	12492
23	20597		23	14722		23	12812			23	16934		23	13991		23	12831			23	13236		23	10660		23	17102
24	15881		24	23807		24	13945			24	16287		24	12807		24	12808			24	15840		24	12424		24	11897
25	15159		25	15295		25	15305			25	14105		25	12992		25	13043			25	14705		25	13667		25	11334
26	18650		26	15714		26	16689			26	14147		26	13063		26	11341			26	17174		26	11426		26	11551
27	16087		27	14980		27	14102			27	13061		27	12454		27	13431			27	11530		27	15011		27	12260
28	16439		28	14099		28	15302			28	15885		28	12610		28	13232			28	11759		28	11923		28	11436
29	15850		29	20754		29	14648			29	13421		29	14043		29	13950			29	12568		29	12367		29	16130
30	16070		30	14335		30	14008			30	13696		30	12685		30	12562			30	13076		30	10682		30	11253
31	17795		31	14499		31	15380			31	13911		31	12977		31	16805			31	12702		31	11785		31	16608
32	17486		32	21092		32	12981			32	14334		32	12944		32	12384			32	15408		32	11789		32	12815
33	22185		33	15153		33	16242			33	13897		33	13561		33	13419			33	14051		33	10900		33	12549
34	18763		34	15516		34	13781			34	12842		34	12438		34	12008			34	11732		34	14475		34	14245
35	28740		35	15583		35	15414			35	18405		35	12391		35	12268			35	18388		35	13861		35	11967
36	15888		36	13999		36	13781			36	15995		36	13096		36	17241			36	16360		36	11532		36	12138
37	16670		37	16481		37	12690			37	12841		37	12667		37	12667			37	13771		37	13003		37	13987
38	18150		38	14744		38	15173			38	13211		38	12524		38	14664			38	14396		38	10928		38	12666
39	17060		39	14760		39	16911			39	15215		39	15284		39	11731			39	11793		39	12094		39	11363
40	17073		40	16336		40	15027			40	18896		40	13145		40	11913			40	11220		40	11165		40	11832
41	16360		41	14305		41	13701			41	14459		41	12935		41	15901			41	11736		41	12097		41	12582
42	15200		42	14028		42	13770			42	13150		42	12677		42	12206			42	14409		42	10684		42	11088
43	25832		43	15639		43	13655			43	14640		43	13349		43	12162			43	17886		43	11182		43	13308
44	19902		44	14827		44	13687			44	14544		44	13204		44	12120			44	11355		44	11723		44	11755
45	16667		45	15732		45	13059			45	16007		45	13239		45	13519			45	15486		45	10971		45	12295
46	15135		46	14336		46	14235			46	14775		46	12903		46	12178			46	14350		46	12231		46	12456
47	14929		47	15879		47	13234			47	14352		47	12991		47	12900			47	11466		47	10906		47	14564
48	14921		48	21900		48	13696			48	12771		48	15547		48	15942			48	14404		48	12308		48	12121
49	19865		49	14688		49	15392			49	15224		49	12910		49	14074			49	12762		49	10764		49	11565
50	30060		50	15763		50	15479			50	14130		50	14146		50	17289			50	13402		50	13306		50	13056
51	15832		51	16434		51	15604			51	12913		51	13385		51	11920			51	17433		51	10631		51	16626
52	15477		52	22925		52	13233			52	15092		52	14175		52	12218			52	11434		52	12085		52	13337
53	27012		53	17330		53	13011			53	14299		53	13602		53	19829			53	11799		53	11390		53	12254
54	18248		54	14007		54	19703			54	14495		54	12730		54	12458			54	14361		54	13656		54	12000
55	17369		55	15508		55	14199			55	13985		55	15360		55	13647			55	14793		55	14961		55	11570
56	18101		56	18522		56	13168			56	13333		56	12533		56	12945			56	12557		56	11423		56	14138
57	15595		57	20520		57	14969			57	13441		57	13357		57	12221			57	13632		57	13093		57	14205
58	20395		58	13969		58	13689			58	14445		58	14435		58	13187			58	11343		58	12486		58	13314
59	21725		59	15919		59	13880			59	15615		59	13942		59	13690			59	13065		59	11846		59	12046
60	17387		60	16013		60	16504			60	17328		60	15988		60	12373			60	14957		60	14341		60	13748
61	15642		61	15273		61	15944			61	12746		61	12811		61	11424			61	11454		61	10837		61	17951
62	17551		62	14985		62	16074			62	12991		62	13338		62	12976			62	14305		62	11851		62	11547
63	15389		63	14373		63	15379			63	16084		63	12782		63	11605			63	13473		63	11011		63	11785
64	16607		64	14407		64	12837			64	13286		64	12570		64	11423			64	15884		64	10898		64	11213
65	23466		65	14404		65	17403			65	13720		65	13740		65	11758			65	14383		65	14809		65	14290
66	17726		66	16166		66	14249			66	13541		66	12788		66	13467			66	13587		66	11286		66	13625
67	17556		67	14869		67	17807			67	15039		67	12950		67	11933			67	14279		67	11223		67	12918
68	16946		68	15114		68	13711			68	12999		68	15508		68	11494			68	11879		68	14933		68	22154
69	15395		69	16735		69	16688			69	13324		69	13213		69	11628			69	13672		69	15872		69	12835
70	15733		70	14156		70	14615			70	14796		70	12455		70	13102			70	14315		70	13874		70	13611
71	17009		71	16236		71	13871			71	13512		71	14465		71	12661			71	16341		71	11568		71	11665
72	17359		72	13836		72	19482			72	14701		72	14904		72	13124			72	11815		72	11453		72	11541
73	15063		73	20316		73	16347			73	14280		73	13248		73	15033			73	13320		73	14816		73	11493
74	16273		74	16538		74	15881			74	13340		74	12549		74	12298			74	12550		74	12516		74	12177
75	16767		75	14437		75	12970			75	14812		75	12487		75	14178			75	11840		75	10757		75	12449
76	16999		76	14210		76	17000			76	13464		76	17589		76	12740			76	15090		76	10645		76	12313
77	17901		77	15173		77	15768			77	13233		77	13613		77	13135			77	12123		77	11925		77	11403
78	15182		78	17087		78	16470			78	13617		78	13910		78	11601			78	11618		78	10881		78	11759
79	24937		79	14107		79	13248			79	15253		79	14152		79	11737			79	17935		79	13767		79	11812
80	24966		80	18846		80	13249			80	15839		80	14799		80	12585			80	11736		80	15057		80	11211
81	15128		81	15282		81	13679			81	13256		81	12800		81	11828			81	13569		81	11179		81	12336
82	17982		82	17036		82	19133			82	13116		82	14037		82	15427			82	14128		82	11008		82	12069
83	15591		83	14471		83	14443			83	13002		83	13367		83	12039			83	15733		83	15117		83	11730
84	20473		84	14500		84	12881			84	14125		84	13067		84	11479			84	14852		84	11258		84	12675
85	17903		85	15729		85	16469			85	17000		85	13088		85	18648			85	11843		85	12582		85	13421
86	16870		86	14529		86	13940			86	18260		86	12908		86	12000			86	11503		86	12514		86	13951
87	16247		87	15581		87	15978			87	13702		87	14148		87	14126			87	12780		87	13219		87	13691
88	18135		88	18695		88	14311			88	14500		88	14791		88	12885			88	12755		88	10986		88	13799
89	15253		89	16744		89	18466			89	12741		89	13085		89	12167			89	12183		89	11601		89	12577
90	15068		90	14758		90	16891			90	13907		90	14733		90	11920			90	15557		90	11527		90	11882
91	18123		91	14413		91	12607			91	12719		91	13426		91	14231			91	15248		91	11166		91	12043
92	16981		92	16325		92	13782			92	15421		92	13097		92	17560			92	11171		92	12852		92	20054
93	15837		93	16402		93	15914			93	13844		93	12852		93	14163			93	11482		93	13438		93	15376
94	15852		94	14017		94	14012			94	14305		94	13356		94	21920			94	16784		94	11105		94	18493
95	17114		95	16690		95	13136			95	13663		95	12439		95	11557			95	12338		95	11017		95	13920
96	15508		96	14593		96	14164			96	17091		96	14537		96	17073			96	11946		96	10815		96	11743
97	16652		97	14490		97	13048			97	15787		97	13534		97	11618			97	18432		97	10810		97	12278
98	17761		98	14607		98	17999			98	14276		98	12712		98	15704			98	11690		98	13071		98	15868
99	23721		99	16060		99	15924			99	13433		99	13316		99	11694			99	11839		99	14353		99	13076
100	16472		100	16408		100	15759			100	12891		100	12944		100	14806			100	12540		100	11384		100	11203
101	15214		101	13849		101	13416			101	15254		101	14168		101	15052			101	14226		101	12899		101	12406
102	17156		102	15099		102	15385			102	15466		102	12623		102	11575			102	12529		102	11250		102	11427
103	19980		103	20933		103	13073			103	13772		103	12760		103	14601			103	18261		103	13545		103	15291
104	15711		104	13984		104	15273			104	13903		104	13213		104	11602			104	13922		104	13802		104	11293
105	18101		105	14621		105	16272			105	14332		105	13248		105	12282			105	11309		105	10710		105	11011
106	19694		106	15733		106	13575			106	15132		106	13435		106	11522			106	11430		106	17978		106	12571
107	16134		107	17220		107	12815			107	13179		107	15326		107	17421			107	12340		107	10678		107	11085
108	18776		108	15073		108	17900			108	13100		108	12533		108	11843			108	17774		108	12916		108	13302
109	18053		109	17738		109	14018			109	14238		109	13096		109	14779			109	13915		109	13291		109	12349
110	18148		110	14008		110	13515			110	16072		110	14484		110	11728			110	15047		110	11023		110	16714
111	17747		111	21263		111	15804			111	13842		111	13198		111	12784			111	12025		111	11233		111	12567
112	16273		112	14960		112	12900			112	13726		112	12583		112	13993			112	19998		112	14326		112	17704
113	14958		113	14384		113	14762			113	16781		113	12952		113	13138			113	18434		113	11637		113	14981
114	15805		114	16336		114	15372			114	13644		114	12624		114	11673			114	16311		114	11859		114	11721
115	16943		115	13949		115	14383			115	15435		115	13564		115	13331			115	11824		115	12061		115	12793
116	15360		116	16182		116	13735			116	12799		116	14250		116	17221			116	12260		116	10700		116	12926
117	16137		117	15139		117	13069			117	13547		117	13652		117	12900			117	11236		117	14307		117	11847
118	18702		118	16217		118	16597			118	12810		118	15462		118	12446			118	12708		118	10775		118	13692
119	21297		119	16808		119	16260			119	14180		119	13192		119	13057			119	11543		119	12586		119	14391
120	16884		120	14559		120	15249			120	14297		120	13086		120	13082			120	12132		120	13458		120	11409
121	17225		121	14823		121	13202			121	13436		121	14877		121	11416			121	15969		121	12584		121	12068
122	16529		122	16888		122	15783			122	15423		122	12621		122	12812			122	11971		122	15796		122	13092
123	16837		123	15399		123	14628			123	13416		123	14583		123	11490			123	11756		123	10854		123	15185
124	16695		124	17236		124	12713			124	15424		124	15929		124	13085			124	17656		124	11088		124	12011
125	17447		125	14419		125	15843			125	14429		125	12411		125	12595			125	14613		125	12169		125	12035
126	16284		126	16115		126	14742			126	13531		126	12448		126	15696			126	11637		126	11555		126	14221
127	18736		127	15908		127	14510			127	15236		127	13919		127	18036			127	12299		127	11201		127	11855
128	18868		128	14791		128	16316			128	15136		128	14358		128	12897			128	14595		128	12159		128	11848
129	17250		129	14525		129	15518			129	13696		129	13376		129	12726			129	13334		129	10962		129	11505
130	14899		130	15865		130	14001			130	14460		130	13665		130	14514			130	12479		130	11048		130	13291
131	21400		131	15580		131	12980			131	12782		131	13918		131	12678			131	14277		131	13031		131	11984
132	18847		132	18881		132	13319			132	12842		132	14055		132	13030			132	13662		132	12243		132	13041
133	15898		133	14963		133	16616			133	15195		133	13427		133	11381			133	12212		133	11085		133	11689
134	15375		134	15321		134	17758			134	14404		134	13585		134	12252			134	12003		134	11262		134	12620
135	15524		135	15749		135	14460			135	14338		135	18654		135	12147			135	11488		135	10966		135	13556
136	18724		136	13838		136	13211			136	13648		136	13547		136	17287			136	15629		136	10806		136	11321
137	15714		137	16352		137	14234			137	12787		137	13688		137	11427			137	12278		137	12613		137	13094
138	18888		138	14491		138	13201			138	14006		138	13853		138	12184			138	12907		138	12732		138	14723
139	17476		139	14461		139	14934			139	14046		139	12896		139	12631			139	15283		139	12726		139	11036
140	15134		140	14068		140	13492			140	12962		140	12584		140	13350			140	13169		140	10636		140	11746
141	16854		141	16457		141	17652			141	13241		141	14082		141	12782			141	12871		141	13926		141	11811
142	19002		142	16071		142	12926			142	13909		142	14214		142	14896			142	12317		142	14408		142	14879
143	15846		143	13783		143	13785			143	14171		143	13802		143	12909			143	14285		143	12339		143	12737
144	21775		144	14607		144	13604			144	13956		144	12628		144	13732			144	13730		144	11973		144	12304
145	19617		145	15167		145	16760			145	14783		145	14815		145	13474			145	14620		145	10869		145	12005
146	14944		146	13959		146	15275			146	16001		146	13242		146	14247			146	11867		146	11235		146	11072
147	15861		147	18138		147	15632			147	15785		147	12651		147	15526			147	11567		147	12049		147	12876
148	21333		148	13839		148	14249			148	13959		148	13167		148	16291			148	22990		148	11168		148	13375
149	16719		149	15486		149	13539			149	13062		149	13049		149	13324			149	13313		149	10801		149	13397
150	15781		150	21486		150	15229			150	13215		150	13532		150	11929			150	15577		150	11250		150	11941
151	16237		151	16303		151	13699			151	12754		151	12838		151	12288			151	12698		151	11177		151	11817
152	17566		152	18731		152	14282			152	13686		152	14357		152	12524			152	11893		152	13275		152	11025
153	17226		153	14319		153	15013			153	13265		153	15035		153	11778			153	13968		153	14752		153	12668
154	17244		154	14354		154	14648			154	15396		154	13858		154	11969			154	13479		154	13068		154	14125
155	16833		155	14409		155	14776			155	13248		155	14764		155	14144			155	18342		155	10925		155	12679
156	17490		156	14419		156	13526			156	14908		156	12381		156	12376			156	13632		156	11629		156	12027
157	15235		157	17583		157	15759			157	13755		157	13300		157	12881			157	18366		157	11720		157	12441
158	20660		158	18825		158	13838			158	12865		158	13438		158	13853			158	13013		158	12068		158	11199
159	15007		159	15462		159	16190			159	15435		159	13049		159	11431			159	11293		159	11174		159	12800
160	15733		160	15586		160	12874			160	13930		160	12909		160	13617			160	11633		160	10650		160	11218
161	16874		161	19225		161	15360			161	13618		161	13009		161	12892			161	11275		161	14097		161	11437
162	15445		162	14207		162	13716			162	12725		162	14283		162	12082			162	12634		162	10643		162	12431
163	17058		163	14741		163	16667			163	14693		163	13056		163	12477			163	14053		163	11175		163	11959
164	15451		164	16053		164	12648			164	16840		164	12879		164	11612			164	12446		164	11094		164	14161
165	16185		165	14850		165	13465			165	13512		165	13327		165	12516			165	15589		165	12795		165	15493
166	18142		166	14189		166	16040			166	13536		166	14165		166	13808			166	13188		166	14016		166	17641
167	16001		167	18634		167	13884			167	13146		167	13384		167	12182			167	11718		167	13546		167	12308
168	16744		168	15983		168	13082			168	13750		168	13210		168	12093			168	11255		168	11702		168	13991
169	16104		169	16503		169	15228			169	13630		169	14574		169	13348			169	12820		169	10709		169	15682
170	15203		170	14035		170	15544			170	15082		170	13145		170	14228			170	12250		170	11153		170	12177
171	15731		171	14389		171	13675			171	14511		171	13930		171	13063			171	12764		171	11257		171	13549
172	20990		172	18682		172	13443			172	15126		172	12797		172	15468			172	13984		172	11559		172	13084
173	16770		173	18134		173	13056			173	12734		173	14345		173	12526			173	13039		173	11409		173	13193
174	18585		174	16183		174	15643			174	18822		174	13821		174	18000			174	13261		174	11523		174	12051
175	16866		175	14106		175	14739			175	13544		175	12846		175	14511			175	15135		175	10780		175	13311
176	20132		176	13918		176	18044			176	14239		176	14846		176	12508			176	13226		176	11577		176	12449
177	16457		177	15244		177	17461			177	13627		177	18303		177	13582			177	12587		177	11374		177	12959
178	15617		178	17389		178	15478			178	14708		178	12748		178	13449			178	16097		178	11959		178	14267
179	15948		179	14447		179	18933			179	12744		179	13605		179	11958			179	12132		179	15601		179	12403
180	16105		180	16551		180	14332			180	13621		180	15546		180	13884			180	17493		180	12866		180	12481
181	25638		181	15991		181	14827			181	14689		181	12502		181	12485			181	11720		181	11459		181	13939
182	16464		182	13837		182	16305			182	14522		182	12615		182	13946			182	15529		182	10947		182	12437
183	16093		183	16983		183	14110			183	13133		183	12778		183	14248			183	11427		183	14108		183	12651
184	18643		184	14958		184	19750			184	13763		184	14441		184	12279			184	18096		184	15654		184	14453
185	18839		185	15554		185	15931			185	13529		185	12470		185	12810			185	14084		185	11706		185	12127
186	16954		186	16486		186	12800			186	13956		186	13457		186	15054			186	11652		186	12321		186	12419
187	18117		187	14250		187	14011			187	12810		187	12510		187	11653			187	13374		187	11055		187	16406
188	22076		188	14396		188	15947			188	13500		188	12548		188	15715			188	14440		188	10800		188	11290
189	22479		189	14867		189	13834			189	13772		189	13712		189	13884			189	14378		189	11041		189	11652
190	15710		190	14513		190	13537			190	14062		190	14133		190	12576			190	13340		190	16665		190	14155
191	20751		191	14173		191	13924			191	12732		191	14203		191	12193			191	14158		191	10626		191	12787
192	15112		192	15259		192	14221			192	13249		192	13374		192	12851			192	14656		192	13215		192	12394
193	20262		193	20941		193	13336			193	13370		193	13122		193	12188			193	14119		193	11604		193	12184
194	15841		194	15466		194	16364			194	16020		194	14662		194	13828			194	11419		194	12808		194	11614
195	27686		195	17509		195	13634			195	15731		195	12646		195	12174			195	12039		195	12120		195	16386
196	16396		196	17219		196	13543			196	13255		196	12555		196	14221			196	11898		196	12399		196	17044
197	16689		197	16517		197	15056			197	14381		197	12741		197	12968			197	14073		197	15776		197	12235
198	16126		198	20370		198	12950			198	13681		198	12760		198	14619			198	11728		198	11088		198	12625
199	16136		199	21575		199	15621			199	14948		199	12466		199	13693			199	14606		199	11196		199	14422
200	15908		200	15032		200	18876			200	14855		200	13515		200	11620			200	11287		200	12025		200	16570
201	17869		201	15028		201	14217			201	14846		201	16515		201	12632			201	11189		201	12018		201	15899
202	18239		202	14533		202	17699			202	13777		202	12842		202	12443			202	16097		202	14535		202	13199
203	17598		203	21813		203	14324			203	15054		203	12919		203	20168			203	17213		203	13507		203	12225
204	15666		204	17420		204	14445			204	12997		204	12542		204	14824			204	12031		204	11048		204	14341
205	17440		205	15131		205	13338			205	13636		205	15132		205	12394			205	11558		205	12961		205	14018
206	15948		206	14445		206	15533			206	13653		206	12856		206	16175			206	13110		206	16536		206	13932
207	15586		207	13935		207	15565			207	14980		207	13153		207	12083			207	14941		207	11829		207	11616
208	15534		208	15514		208	16430			208	12725		208	12546		208	11941			208	15399		208	10908		208	11147
209	17370		209	19420		209	15532			209	13401		209	12541		209	12522			209	12245		209	10867		209	11735
210	19257		210	18575		210	15364			210	17535		210	12533		210	12539			210	14391		210	12049		210	11056
211	16120		211	14907		211	19091			211	13661		211	14402		211	11667			211	12148		211	10799		211	13591
212	16815		212	13965		212	13658			212	12834		212	14270		212	11756			212	12384		212	15426		212	12527
213	19173		213	17955		213	12930			213	16300		213	15811		213	13935			213	15840		213	11406		213	11701
214	15159		214	20305		214	14591			214	13284		214	16050		214	14186			214	15579		214	11653		214	15020
215	16456		215	14676		215	14414			215	17098		215	13381		215	17576			215	12466		215	12466		215	11498
216	18338		216	16808		216	15198			216	16390		216	14278		216	13330			216	13358		216	10855		216	22288
217	18174		217	15343		217	13038			217	14406		217	17029		217	12749			217	14590		217	12770		217	11913
218	24173		218	14725		218	14348			218	14355		218	13144		218	11465			218	12042		218	11307		218	12394
219	17144		219	16457		219	14397			219	14668		219	12460		219	11506			219	21821		219	13134		219	12613
220	15872		220	18466		220	14229			220	13251		220	12611		220	12731			220	15994		220	11228		220	13474
221	16097		221	16483		221	12936			221	13835		221	13509		221	13792			221	11752		221	11285		221	12071
222	20035		222	13944		222	13981			222	14107		222	12580		222	15539			222	12576		222	10966		222	11381
223	17020		223	17857		223	12785			223	15518		223	12678		223	16089			223	18502		223	11203		223	12406
224	15069		224	17151		224	13700			224	13244		224	14856		224	12167			224	14713		224	11572		224	13556
225	17146		225	14965		225	15141			225	13661		225	12389		225	12016			225	20401		225	10734		225	12070
226	17476		226	14252		226	12611			226	14415		226	12547		226	11979			226	12869		226	11072		226	18729
227	21236		227	15097		227	14128			227	13443		227	12560		227	12942			227	12700		227	12250		227	12222
228	15992		228	14360		228	14380			228	13022		228	12964		228	15557			228	12995		228	12135		228	11965
229	15945		229	14006		229	17989			229	16000		229	13182		229	15858			229	11392		229	10873		229	11834
230	18151		230	15999		230	13786			230	14389		230	13482		230	12226			230	13567		230	16750		230	13390
231	18031		231	14725		231	14316			231	15633		231	13723		231	12600			231	13726		231	13054		231	11876
232	16009		232	17883		232	13976			232	18194		232	13707		232	13407			232	12086		232	12107		232	11692
233	17372		233	19585		233	13923			233	13283		233	14876		233	13150			233	12165		233	11056		233	11202
234	14947		234	14183		234	14586			234	14570		234	13144		234	13079			234	11378		234	10850		234	12348
235	16729		235	15478		235	15505			235	13412		235	13434		235	13704			235	14091		235	11857		235	21841
236	16070		236	15803		236	15974			236	14213		236	13396		236	12914			236	12186		236	16465		236	12075
237	15719		237	14174		237	13858			237	13882		237	13559		237	14312			237	12184		237	12444		237	11696
238	15308		238	14842		238	15141			238	13604		238	12942		238	13632			238	13032		238	13029		238	14008
239	15598		239	14666		239	13537			239	14903		239	14181		239	12611			239	15180		239	10762		239	12860
240	28680		240	14035		240	12636			240	13447		240	14227		240	16660			240	12042		240	13324		240	11899
241	18036		241	17300		241	14797			241	14398		241	13082		241	14279			241	12643		241	12429		241	14636
242	20878		242	15577		242	13742			242	13484		242	12838		242	12770			242	12315		242	11366		242	14349
243	16549		243	14508		243	13766			243	13983		243	13615		243	11701			243	12530		243	11595		243	13072
244	16551		244	15135		244	14215			244	15049		244	13107		244	13219			244	12934		244	11887		244	13249
245	15540		245	18012		245	16417			245	14021		245	21709		245	13174			245	14871		245	13230		245	12796
246	20969		246	19913		246	16894			246	14684		246	13623		246	14299			246	11727		246	10782		246	11349
247	17603		247	14849		247	14567			247	13180		247	12940		247	13577			247	13867		247	10788		247	11405
248	14871		248	14440		248	15607			248	14429		248	13581		248	11817			248	15257		248	14898		248	12322
249	17493		249	15964		249	15410			249	15342		249	15263		249	12139			249	12597		249	11179		249	15954
250	14837		250	17427		250	13129			250	12961		250	15599		250	13685			250	11735		250	11493		250	13518
251	16375		251	15131		251	14895			251	12873		251	12742		251	14061			251	12004		251	11077		251	12177
252	16552		252	17517		252	16447			252	13147		252	12861		252	12298			252	11377		252	13442		252	17365
253	16560		253	20394		253	14113			253	12751		253	14174		253	13269			253	12827		253	12445		253	11931
254	16038		254	14505		254	14000			254	15274		254	12605		254	13875			254	16495		254	13135		254	13213
255	22111		255	14962		255	13606			255	14680		255	13006		255	17795			255	11282		255	11871		255	14539
256	18653		256	16142		256	12679			256	13748		256	13770		256	11704			256	11316		256	11438		256	15167
257	16827		257	14424		257	13407			257	14811		257	14101		257	12130			257	11633		257	11885		257	13098
258	21555		258	17945		258	14387			258	13287		258	13134		258	15843			258	19242		258	12271		258	17836
259	16882		259	17599		259	13230			259	12716		259	13330		259	12802			259	11834		259	11481		259	11823
260	16684		260	15479		260	18627			260	13161		260	13692		260	13895			260	13278		260	14232		260	12284
261	16581		261	16414		261	14528			261	13060		261	13036		261	11319			261	11416		261	11099		261	12578
262	22103		262	17197		262	12803			262	13668		262	15128		262	12337			262	13358		262	12459		262	12134
263	16583		263	19708		263	14844			263	13654		263	12837		263	11661			263	14011		263	13908		263	11347
264	16148		264	20606		264	21204			264	13342		264	13169		264	11997			264	12976		264	13211		264	12672
265	15060		265	17156		265	16145			265	12908		265	12873		265	11941			265	13613		265	12937		265	13138
266	20616		266	16983		266	13831			266	13499		266	15252		266	13219			266	12047		266	12396		266	15344
267	17482		267	15199		267	12939			267	15046		267	14329		267	12862			267	14522		267	11705		267	11421
268	18936		268	14668		268	13717			268	14313		268	12768		268	13310			268	13422		268	10978		268	13715
269	15594		269	14359		269	20265			269	15775		269	13029		269	12696			269	15448		269	12974		269	11328
270	19780		270	15619		270	13546			270	14228		270	13263		270	16769			270	12890		270	10908		270	14922
271	14986		271	17051		271	17712			271	13242		271	12450		271	12194			271	11436		271	11471		271	12100
272	16267		272	17107		272	13579			272	16682		272	13994		272	11861			272	11564		272	12383		272	12504
273	15648		273	14121		273	12781			273	17022		273	13871		273	12928			273	15857		273	13209		273	11034
274	17465		274	13938		274	16791			274	13547		274	17314		274	16114			274	12316		274	11736		274	11033
275	19328		275	16631		275	13213			275	12745		275	13184		275	13882			275	15614		275	12721		275	11441
276	15436		276	14431		276	13077			276	15031		276	13462		276	11769			276	15011		276	11008		276	12070
277	16841		277	20443		277	14350			277	14700		277	14995		277	12775			277	11548		277	14194		277	13472
278	14842		278	16997		278	14522			278	15333		278	14505		278	11669			278	13129		278	13664		278	11794
279	16452		279	15573		279	15855			279	13602		279	12737		279	11701			279	13302		279	12679		279	14071
280	16816		280	13923		280	13086			280	13044		280	12420		280	12583			280	13441		280	11816		280	16227
281	16454		281	16653		281	14086			281	13960		281	13016		281	12735			281	12033		281	10689		281	11165
282	17129		282	14305		282	15613			282	13194		282	14786		282	12228			282	12107		282	11800		282	12290
283	19746		283	16203		283	13384			283	14306		283	12645		283	14126			283	11675		283	11638		283	12399
284	16603		284	14475		284	13220			284	13152		284	13595		284	13042			284	12548		284	11124		284	11255
285	15784		285	20611		285	15263			285	14337		285	13601		285	12871			285	12363		285	17491		285	11952
286	19481		286	14564		286	15355			286	15327		286	13570		286	15409			286	11698		286	11865		286	11644
287	21106		287	17599		287	14665			287	13208		287	13283		287	12485			287	18516		287	10929		287	12673
288	15798		288	15630		288	14259			288	13356		288	12791		288	12359			288	15865		288	10714		288	13442
289	24057		289	17035		289	14044			289	13404		289	12872		289	11441			289	12029		289	12457		289	12170
290	16880		290	23102		290	14206			290	12747		290	12794		290	13067			290	15123		290	11392		290	12082
291	15392		291	18241		291	12770			291	13415		291	13693		291	13139			291	11754		291	13827		291	12863
292	23866		292	15333		292	13854			292	16417		292	13831		292	11943			292	12721		292	13991		292	13188
293	15682		293	15885		293	16420			293	14042		293	12957		293	11527			293	12796		293	12146		293	11949
294	20992		294	14067		294	14422			294	14119		294	14336		294	13845			294	11798		294	14022		294	14592
295	17043		295	14682		295	14299			295	13425		295	12574		295	12590			295	12470		295	12735		295	14098
296	16888		296	16575		296	14534			296	14796		296	14105		296	13471			296	16117		296	23174		296	12333
297	25080		297	18051		297	13937			297	13308		297	12470		297	12435			297	13587		297	11260		297	11916
298	17631		298	15924		298	14518			298	13244		298	13327		298	12880			298	11519		298	10655		298	14213
299	15299		299	15830		299	17473			299	13302		299	12796		299	12840			299	12809		299	11516		299	12326
300	15615		300	16078		300	14050			300	13516		300	12374		300	12325			300	11454		300	11451		300	11349
301	18840		301	15578		301	13680			301	13228		301	12605		301	12065			301	11445		301	13362		301	15792
302	15534		302	16277		302	15633			302	15427		302	13459		302	11662			302	12227		302	11060		302	11332
303	15861		303	18379		303	20064			303	12856		303	12989		303	11566			303	11857		303	10868		303	11969
304	16506		304	14098		304	13722			304	17185		304	14662		304	11848			304	11619		304	10809		304	11049
305	16084		305	14434		305	15245			305	14064		305	15005		305	14981			305	12172		305	13406		305	12986
306	18061		306	15281		306	12931			306	13593		306	12845		306	12069			306	14264		306	13538		306	12063
307	17162		307	14429		307	16261			307	13420		307	12590		307	12552			307	16220		307	12994		307	14349
308	14896		308	16008		308	15802			308	14206		308	13716		308	12679			308	12690		308	11808		308	13404
309	17452		309	13854		309	14923			309	14079		309	14529		309	13535			309	14384		309	12978		309	11339
310	18478		310	15166		310	16690			310	13232		310	14531		310	12128			310	13821		310	12361		310	15853
311	15202		311	16171		311	18919			311	14114		311	12744		311	12456			311	11199		311	11588		311	11627
312	15398		312	15835		312	13776			312	13111		312	13440		312	11617			312	14976		312	13287		312	11689
313	15419		313	17098		313	13416			313	13164		313	13324		313	11934			313	12216		313	11346		313	15146
314	15863		314	15875		314	15491			314	13601		314	13265		314	12469			314	14195		314	11082		314	13535
315	19579		315	18134		315	13972			315	13188		315	13955		315	11563			315	11344		315	11634		315	20081
316	20772		316	16046		316	14157			316	13137		316	12578		316	13018			316	15745		316	12216		316	15600
317	15450		317	14660		317	12908			317	15151		317	14459		317	13918			317	12323		317	11836		317	12461
318	17338		318	16300		318	20591			318	12921		318	13137		318	15058			318	12091		318	10876		318	11479
319	15995		319	15061		319	13630			319	12887		319	13590		319	12468			319	11412		319	11788		319	14266
320	23894		320	14733		320	17193			320	15383		320	14126		320	14696			320	14461		320	12513		320	16732
321	15812		321	14695		321	14229			321	14455		321	12909		321	14336			321	13261		321	11651		321	12983
322	15792		322	16824		322	14686			322	13899		322	14232		322	13443			322	12903		322	12319		322	13875
323	21337		323	15252		323	13671			323	14244		323	17007		323	13360			323	11785		323	10924		323	13901
324	15790		324	14912		324	16604			324	15507		324	15172		324	12176			324	11517		324	10948		324	11500
325	23373		325	13795		325	13068			325	13473		325	15163		325	11979			325	11748		325	12365		325	11154
326	16919		326	15241		326	13402			326	14787		326	14838		326	11764			326	11394		326	12043		326	11638
327	16333		327	22877		327	16706			327	14531		327	19124		327	13823			327	12187		327	16788		327	13447
328	18206		328	14194		328	15298			328	13667		328	13057		328	12228			328	13183		328	11526		328	12577
329	15753		329	14367		329	14114			329	14593		329	14077		329	14445			329	13275		329	11411		329	14603
330	15882		330	15483		330	12709			330	14678		330	13977		330	13577			330	13591		330	16314		330	14025
331	15804		331	18187		331	13505			331	14185		331	14603		331	15957			331	13917		331	12705		331	11318
332	18046		332	15521		332	14296			332	12750		332	12969		332	12262			332	13659		332	12455		332	12223
333	20179		333	14688		333	12763			333	13060		333	12809		333	17713			333	11261		333	11221		333	11292
334	17825		334	14899		334	14031			334	15701		334	12871		334	16292			334	11709		334	11528		334	19874
335	16129		335	18992		335	16761			335	13895		335	13103		335	13106			335	12734		335	11568		335	12209
336	15644		336	15500		336	12903			336	13002		336	12604		336	12572			336	14308		336	12066		336	13128
337	15648		337	13917		337	14066			337	16522		337	16003		337	11681			337	12440		337	14215		337	11879
338	16271		338	19089		338	13313			338	15994		338	12460		338	12635			338	13406		338	12999		338	11270
339	19335		339	17111		339	12957			339	13321		339	14539		339	15222			339	11938		339	11093		339	12562
340	17427		340	14169		340	13244			340	13164		340	12495		340	14231			340	17440		340	10632		340	14344
341	19108		341	19511		341	13030			341	13552		341	14440		341	11436			341	13387		341	11987		341	13095
342	15133		342	14536		342	12708			342	13954		342	13423		342	13036			342	15126		342	10630		342	11706
343	16276		343	14210		343	14646			343	16099		343	12719		343	11407			343	15441		343	11369		343	11418
344	17760		344	15985		344	12866			344	14270		344	12394		344	15458			344	11729		344	11719		344	11855
345	15992		345	14667		345	13190			345	12789		345	13345		345	11824			345	11222		345	11445		345	12646
346	15100		346	15185		346	18698			346	15296		346	13562		346	11529			346	14333		346	11118		346	12977
347	16954		347	14706		347	14062			347	18098		347	12479		347	12013			347	14688		347	10666		347	11232
348	15212		348	15023		348	16415			348	14943		348	13146		348	14548			348	12979		348	11810		348	11097
349	21875		349	14694		349	13754			349	13540		349	14619		349	14806			349	13698		349	11246		349	13767
350	18981		350	14430		350	13062			350	13574		350	12528		350	11593			350	12783		350	12520		350	11500
351	15470		351	14385		351	13354			351	16471		351	12714		351	15902			351	11169		351	10636		351	15563
352	16577		352	16227		352	13752			352	13350		352	13069		352	12155			352	11306		352	12871		352	12625
353	16177		353	19298		353	13815			353	15856		353	12859		353	12439			353	11874		353	11652		353	11411
354	16581		354	20154		354	16788			354	16429		354	13232		354	15042			354	15821		354	11005		354	13439
355	14911		355	15999		355	17438			355	13928		355	12810		355	14656			355	11479		355	11099		355	15460
356	18255		356	14039		356	15253			356	13291		356	12818		356	17810			356	11959		356	11122		356	15198
357	14895		357	15653		357	14872			357	12829		357	12523		357	12658			357	11170		357	13944		357	17336
358	18908		358	13838		358	21872			358	15996		358	12685		358	15801			358	11236		358	12036		358	11076
359	17027		359	15011		359	14240			359	15046		359	13202		359	13264			359	11450		359	11266		359	11252
360	17651		360	14242		360	13156			360	13537		360	13557		360	13701			360	14977		360	13185		360	13544
361	17604		361	16737		361	14902			361	12761		361	12736		361	14272			361	12425		361	13338		361	13040
362	14841		362	13974		362	17026			362	13595		362	15469		362	13481			362	11649		362	11732		362	16373
363	15994		363	15403		363	12778			363	14351		363	12541		363	14292			363	16640		363	11041		363	13569
364	15335		364	17981		364	14209			364	13770		364	13328		364	11576			364	15024		364	11354		364	12142
365	15634		365	14168		365	13991			365	15275		365	13574		365	11974			365	13127		365	16163		365	11254
366	15426		366	14355		366	13957			366	15212		366	13457		366	11328			366	11182		366	11962		366	12651
367	17011		367	17209		367	12786			367	13903		367	13650		367	16778			367	12638		367	12703		367	11710
368	15548		368	18097		368	13514			368	13859		368	18585		368	12071			368	13751		368	16005		368	11160
369	15559		369	14166		369	13409			369	14429		369	12536		369	12788			369	12422		369	11026		369	11332
370	16500		370	16143		370	13541			370	14366		370	13194		370	12903			370	12365		370	12533		370	11872
371	19598		371	15047		371	13075			371	13566		371	12682		371	17267			371	14016		371	11207		371	13168
372	30132		372	14780		372	13577			372	13977		372	14490		372	12250			372	14462		372	10728		372	11811
373	20725		373	16339		373	14054			373	13745		373	13593		373	14314			373	14322		373	11294		373	15207
374	15113		374	15362		374	13557			374	16871		374	12660		374	12672			374	11418		374	11926		374	12282
375	18884		375	18562		375	16297			375	16671		375	13772		375	11399			375	14649		375	12583		375	11096
376	16070		376	22840		376	13727			376	14097		376	12907		376	11362			376	12184		376	14355		376	15428
377	15621		377	19623		377	13264			377	14310		377	14535		377	11413			377	12348		377	12332		377	17753
378	21298		378	15386		378	12911			378	15167		378	13877		378	11392			378	13911		378	11724		378	15345
379	15205		379	18317		379	13773			379	15612		379	12449		379	12540			379	12057		379	11472		379	12603
380	16370		380	14730		380	15582			380	14941		380	14249		380	13919			380	13230		380	13374		380	11744
381	17810		381	16163		381	14539			381	13560		381	14918		381	12048			381	11212		381	11334		381	11654
382	18331		382	17053		382	14176			382	13123		382	12655		382	12395			382	11296		382	10951		382	13179
383	16594		383	18294		383	12925			383	13294		383	13791		383	12654			383	14481		383	11193		383	15598
384	16056		384	14677		384	16248			384	13171		384	13584		384	13493			384	13887		384	18905		384	12337
385	18252		385	14556		385	13528			385	14145		385	14698		385	11769			385	13256		385	10797		385	11314
386	15913		386	16346		386	13127			386	13274		386	12548		386	13201			386	13553		386	15209		386	11800
387	15440		387	15181		387	13952			387	14320		387	13935		387	12715			387	16940		387	13599		387	12845
388	17809		388	14954		388	14862			388	13729		388	13474		388	11359			388	11541		388	12136		388	12671
389	16081		389	14525		389	17479			389	13386		389	14648		389	12488			389	12019		389	12761		389	15865
390	16951		390	16670		390	15092			390	12896		390	14898		390	13595			390	12310		390	10653		390	11479
391	14919		391	19739		391	14764			391	13500		391	15577		391	11834			391	14527		391	11336		391	11296
392	16044		392	14992		392	12668			392	13078		392	13621		392	13978			392	11183		392	12084		392	11931
393	17016		393	17440		393	16312			393	14005		393	12830		393	15775			393	11392		393	12795		393	15946
394	15458		394	14342		394	18481			394	13277		394	13955		394	13784			394	14332		394	14022		394	17222
395	16606		395	15964		395	16144			395	13127		395	15083		395	13411			395	11967		395	12393		395	11612
396	18391		396	15380		396	15030			396	12883		396	12806		396	12861			396	11677		396	11609		396	13844
397	17600		397	17607		397	15044			397	12781		397	12843		397	11555			397	13769		397	12141		397	11752
398	24321		398	14326		398	13562			398	12737		398	15663		398	13467			398	15633		398	10978		398	15995
399	17659		399	14895		399	19192			399	14171		399	16332		399	11916			399	12584		399	10719		399	12761
400	17535		400	15485		400	14036			400	13600		400	15139		400	14648			400	12878		400	11938		400	13433
401	14944		401	15356		401	14445			401	13915		401	12824		401	13687			401	15296		401	12175		401	11331
402	16299		402	15142		402	13590			402	13248		402	12471		402	13675			402	13834		402	13088		402	13203
403	19154		403	17002		403	15511			403	13471		403	12573		403	12026			403	12697		403	12159		403	12646
404	19666		404	14861		404	16719			404	14351		404	14355		404	12530			404	12405		404	10781		404	14052
405	16261		405	14930		405	14455			405	13443		405	12956		405	11592			405	17153		405	12269		405	13330
406	17773		406	14101		406	13186			406	14023		406	14419		406	13870			406	15975		406	11271		406	12526
407	16837		407	15864		407	13846			407	14113		407	12543		407	14400			407	14601		407	12610		407	17652
408	20207		408	14258		408	13483			408	14440		408	14421		408	11912			408	13234		408	10851		408	11903
409	15376		409	14304		409	14092			409	13759		409	12826		409	11459			409	11828		409	10851		409	13012
410	20912					410	15554			410	12826		410	12539		410	15612			410	11639		410	18390		410	14089
411	16538					411	13672			411	12727		411	13855		411	12096			411	14613		411	11175		411	12169
412	17215					412	13914			412	14741		412	12800		412	16576			412	12744		412	11584		412	13297
413	16459					413	13778			413	13366		413	12686		413	13437			413	12441		413	12425		413	11076
414	19544					414	14153			414	15408		414	14904		414	14791			414	12038		414	14099		414	12324
415	15973					415	14001			415	16957		415	12884		415	12647			415	13433		415	12488		415	13272
416	17338					416	13388			416	14297		416	15712		416	11390			416	12010		416	17148		416	13537
417	16064					417	15113			417	13218		417	13206		417	11643			417	11742		417	10953		417	11910
418	17542					418	17944			418	12929		418	13041		418	13269			418	11730		418	11701		418	15142
419	18061					419	13613			419	13065		419	12539		419	13265			419	16192		419	12396		419	12021
420	17031					420	12704			420	13212		420	12771		420	11318			420	12180		420	11635		420	12302
421	18212					421	18761			421	12861		421	12939		421	11827			421	12426		421	10919		421	18016
422	17336					422	13588			422	13012		422	12615		422	11732			422	16901		422	11379		422	12198
423	15340					423	12944			423	15931		423	12601		423	11566			423	11995		423	12887		423	16931
424	28655					424	17001			424	13087		424	12712		424	11811			424	12210		424	13941		424	12493
425	18585					425	13265			425	16989		425	12744		425	11949			425	11952		425	11801		425	15841
426	16185					426	14209			426	13441		426	13641		426	13732			426	16954		426	10627		426	11938
427	23954					427	13453			427	13663		427	15641		427	12910			427	11473		427	12272		427	16194
428	17676					428	14640			428	14034		428	13515		428	12658			428	16118		428	10648		428	12434
429	16117					429	17998			429	15029		429	12395		429	11882			429	11225		429	11689		429	13229
430	15930					430	16780			430	13120		430	13790		430	11873			430	14375		430	15171		430	16181
431	19303					431	12813			431	14998		431	12915		431	11656			431	13872		431	11807		431	11997
432	17751					432	13935			432	12745		432	13233		432	12911			432	12206		432	11576		432	14282
433	23218					433	14981			433	14662		433	17165		433	11985			433	12774		433	11516		433	12889
434	15541					434	17042			434	13908		434	13829		434	17385			434	12448		434	11465		434	16869
435	16329					435	13110			435	17071		435	13053		435	11699			435	12576		435	11632		435	11052
436	14937					436	13225			436	13494		436	12385		436	13657			436	11953		436	10769		436	11105
437	18570					437	13730			437	13827		437	12457		437	12219			437	12186		437	11638		437	13763
438	20726					438	13889			438	14557		438	12997		438	14108			438	11554		438	12806		438	15279
439	15250					439	16492			439	14358		439	13397		439	12731			439	13205		439	10893		439	12213
440	15648					440	13676			440	13006		440	13463		440	17100			440	13127		440	13792		440	13545
441	15337					441	14339			441	14024		441	14413		441	12070			441	13117		441	16436		441	13881
442	15236					442	21141			442	15757		442	12587		442	11889			442	15475		442	11307		442	13397
443	16520					443	12683			443	13593		443	13244		443	12064			443	12473		443	12122		443	12756
444	16765					444	13045			444	13864		444	14110		444	13010			444	12729		444	11839		444	11926
445	16509					445	14179			445	14503		445	12650		445	12494			445	11201		445	11416		445	12156
446	16003					446	13837			446	15580		446	16653		446	13135			446	12072		446	14269		446	17489
447	16023					447	13418			447	14831		447	12662		447	14631			447	14982		447	11414		447	16274
448	17344					448	13344			448	13873		448	12522		448	14031			448	11782		448	11447		448	12296
449	17357					449	14924			449	14409		449	13410		449	12031			449	13574		449	12291		449	15367
450	21020					450	14797			450	13003		450	13967		450	13119			450	13004		450	10786		450	14248
451	20104					451	14290			451	15612		451	13901		451	13515			451	12514		451	11586		451	12526
452	16709					452	12713			452	13501		452	12939		452	12610			452	12530		452	11329		452	12533
453	22449					453	14024			453	13337		453	13197		453	15248			453	12036		453	12750		453	13384
454	16050					454	15891			454	13011		454	14106		454	13693			454	12228		454	10762		454	12837
455	16390					455	13151			455	13393		455	12695		455	12093			455	11809		455	11057		455	13030
456	17525					456	13093			456	15899		456	14662		456	16676			456	11719		456	11183		456	13059
457	16297					457	13419			457	13937		457	15208		457	11590			457	12331		457	16397		457	12852
458	14826					458	15056			458	13969		458	13065		458	12109			458	11230		458	13322		458	11996
459	15848					459	16376			459	13537		459	14298		459	18907			459	11234		459	10618		459	11577
460	15994					460	13822			460	13333		460	14083		460	15444			460	11600		460	11098		460	17910
461	16120					461	13675			461	13408		461	13505		461	13120			461	11579		461	11211		461	12988
462	14883					462	14947			462	15249		462	12789		462	13651			462	12892		462	11460		462	12068
463	15552					463	13999			463	15242		463	13694		463	13461			463	13714		463	13284		463	11090
464	19181					464	13965			464	19142		464	13059		464	11929			464	13134		464	10932		464	14422
465	16559					465	14365			465	13907		465	12834		465	13071			465	14782		465	12126		465	11492
466	21731					466	12764			466	13545		466	13533		466	13217			466	15070		466	11505		466	21740
467	18568					467	14125			467	14729		467	15139		467	12077			467	12959		467	10819		467	20562
468	16002					468	13433			468	13266		468	14846		468	16553			468	16266		468	12171		468	12479
469	23162					469	15599			469	13088		469	12994		469	11637			469	14153		469	11875		469	12638
470	17520					470	12861			470	13147		470	13227		470	12916			470	14116		470	11026		470	15343
471	14979					471	13659			471	12996		471	13566		471	12758			471	11294		471	11707		471	11724
472	19895					472	14585			472	15805		472	13273		472	14352			472	12953		472	11201		472	14601
473	16816					473	13847			473	13663		473	12730		473	22551			473	13360		473	10866		473	13111
474	17373					474	15780			474	14119		474	12478		474	12136			474	12679		474	12346		474	12706
475	16282					475	12834			475	14107		475	14906		475	14375			475	11723		475	12245		475	11250
476	17062					476	14019			476	15159		476	12866		476	14274			476	15033		476	17958		476	12098
477	16152					477	12984			477	12889		477	12938		477	11588			477	12998		477	12466		477	11882
478	18956					478	13855			478	14203		478	12698		478	13032			478	12381		478	12738		478	13706
479	23205					479	13598			479	13290		479	13032		479	11597			479	18299		479	12808		479	11952
480	27945					480	13193			480	15884		480	14282		480	14834			480	15984		480	11030		480	13749
481	17079					481	14496			481	12849		481	16067		481	11352			481	11418		481	11706		481	14275
482	15720					482	16166			482	14722		482	15926		482	14236			482	12400		482	12005		482	13768
483	17633					483	13592			483	14434		483	13031		483	12805			483	11922		483	11210		483	11097
484	16937					484	16073			484	14249		484	13449		484	14786			484	11200		484	10929		484	16456
485	15639					485	18863			485	13827		485	12598		485	11847			485	11465		485	11108		485	12063
486	17130					486	25474			486	13149		486	13977		486	14202			486	11403		486	13224		486	12096
487	22423					487	15558			487	14397		487	14595		487	17610			487	11991		487	10922		487	11933
488	16204					488	12705			488	13279		488	12775		488	11723			488	12344		488	12581		488	12832
489	15697					489	12902			489	12759		489	12606		489	12058			489	13717		489	11332		489	15357
490	15897					490	13556			490	12976		490	15109		490	13692			490	11934		490	12757		490	14250
491	16538					491	12813			491	14176		491	14199		491	12582			491	13262		491	11090		491	13105
492	16695					492	13574			492	15038		492	12825		492	12918			492	12458		492	12198		492	11840
493	14910					493	13307			493	13523		493	13978		493	14550			493	14790		493	10836		493	12094
494	15386					494	13401			494	13890		494	12494		494	12625			494	12356		494	12520		494	12364
495	14947					495	13124			495	14254		495	15469		495	11852			495	11992		495	11208		495	12792
496	15203					496	13450			496	16371		496	13154		496	12914			496	12330		496	13339		496	16122
497	17138					497	14027			497	13754		497	12446		497	11538			497	12041		497	11074		497	13553
498	16766					498	13999			498	12754		498	12635		498	12352			498	12771		498	12160		498	12871
499	19166					499	13663			499	14258		499	13041		499	11367			499	14570		499	12016		499	12199
500	17706					500	12656			500	16173		500	12693		500	12598			500	12801		500	11705		500	13639
501	16892					501	16300			501	16720		501	13449		501	13260			501	11572		501	11587		501	13598
502	16673					502	14388			502	14879		502	14270		502	13413			502	13681		502	10649		502	15342
503	16819					503	18008			503	15149		503	14527		503	11687			503	12980		503	10623		503	16597
504	18647					504	13484			504	14771		504	14694		504	12112			504	12987		504	11413		504	12211
505	25221					505	13683			505	12710		505	12568		505	11931			505	11461		505	12409		505	12342
506	14909					506	14452			506	12969		506	12969		506	12829			506	13346		506	12155		506	13021
507	16776					507	14276			507	13905		507	13548		507	15360			507	13824		507	13113		507	12830
508	17753					508	13904			508	13646		508	13849		508	14473			508	14248		508	10824		508	12765
509	15327					509	15560			509	14735		509	14226		509	11833			509	11724		509	12454		509	12785
510	19472					510	15487			510	14767		510	13625		510	11773			510	12102		510	12448		510	11942
511	20036					511	15687			511	13839		511	13376		511	12370			511	17945		511	13044		511	11642
512	19474					512	13620			512	13318		512	15392		512	11663			512	14964		512	10751		512	14591
513	14840					513	12954			513	13921		513	12755		513	15694			513	13683		513	13238		513	12025
514	16602					514	14608			514	15614		514	15733		514	18021			514	12490		514	11552		514	12035
515	17525					515	14757			515	13073		515	13008		515	12462			515	12802		515	11269		515	11495
516	16553					516	12977			516	13474		516	13264		516	20183			516	11704		516	11435		516	11935
517	16149					517	13558			517	13704		517	14773		517	12049			517	12015		517	14767		517	11936
518	25988					518	15021			518	13523		518	12750		518	14609			518	14475		518	11196		518	12034
519	15050					519	14836			519	19592		519	12490		519	13175			519	14487		519	12620		519	13433
520	19851					520	15089			520	13277		520	13670		520	11332			520	14232		520	10631		520	17909
521	16955					521	15512			521	15547		521	14173		521	12723			521	12926		521	10882		521	12585
522	16925					522	14646			522	14620		522	13045		522	15225			522	13635		522	11302		522	12203
523	15049					523	12931			523	13742		523	13514		523	12258			523	11454		523	10996		523	12228
524	21671									524	13459		524	13460		524	13781			524	12616		524	12587		524	16719
525	15092									525	16163		525	12585		525	12784			525	17290		525	12436		525	15412
526	15945									526	12952		526	12989		526	12089			526	17510		526	11952		526	11030
527	15818									527	13865		527	15152		527	11540			527	17373		527	10688		527	11556
528	14831									528	13328		528	12398		528	13178			528	18377					528	13284
529	15709									529	17185		529	16232		529	14208			529	12282					529	11012
530	15925									530	12973		530	12507		530	13537			530	13241					530	12882
531	22090									531	14512		531	14407		531	11363			531	12999					531	11772
532	18516									532	13761		532	12759		532	12394			532	16882					532	14262
533	15980									533	13996		533	13131		533	13175			533	11179					533	14232
534	18165									534	13286		534	13128		534	12305			534	13284					534	12294
535	15980									535	15384		535	14251		535	12918			535	12757					535	12913
536	20162									536	15150		536	14854		536	12033			536	15347					536	12208
537	16466									537	13995		537	13846		537	11686			537	11866					537	12476
538	15626									538	16565		538	13314		538	19472			538	12363					538	13438
539	15787									539	15743		539	13391		539	12666			539	23780
540	16433									540	14239		540	13231		540	12100			540	12948
541	23038									541	13647		541	13719		541	12342			541	12470
542	16330									542	13248		542	12669		542	15759			542	12450
543	17849									543	13528		543	12399		543	13642			543	11889
544	21650									544	14484		544	12563		544	14019			544	12846
545	15350									545	13170		545	13350		545	12170			545	14474
546	15604									546	14794		546	14478		546	12085			546	15128
547	16377									547	15839		547	12544		547	13636			547	11569
548	15769									548	13427		548	13293		548	11316			548	15561
549	15154									549	13752		549	13222		549	13131			549	16164
550	17502									550	13323		550	12370		550	11879			550	12742
551	14975									551	13818		551	13077		551	14782			551	11470
										552	14615		552	14980		552	12315			552	15060
										553	12983		553	12370		553	11386			553	11562
										554	15376		554	13096		554	11856			554	14049
										555	13243		555	12641		555	13732			555	12234
										556	14102		556	13107		556	15636			556	12439
										557	13878		557	12888		557	13192			557	11588
										558	13933		558	12550		558	14600			558	13929
										559	13301		559	13712		559	12706			559	13183
										560	13132		560	14426		560	16801			560	16321
										561	14568		561	12427		561	11898			561	12102
										562	13022		562	13241		562	12564			562	11274
										563	13686		563	14008		563	13933			563	17772
										564	13079		564	13601		564	11698			564	16787
										565	15329		565	15573		565	11600			565	13468
										566	15655		566	12536		566	13606			566	13126
										567	13763		567	14682		567	12691			567	11817
										568	15471		568	13271		568	14931			568	16106
										569	14978		569	14575		569	13735			569	11251
										570	12726		570	13408		570	12345			570	15072
										571	12747		571	13034		571	13494			571	11770
										572	12936		572	12641		572	11846			572	11179
										573	13280		573	12416		573	15131			573	11297
										574	13004		574	14463		574	13639			574	13397
										575	14680		575	13132		575	13230			575	12567
										576	13858		576	12634		576	13027			576	13144
										577	13013		577	12582		577	12962			577	15766
										578	14581		578	12707		578	11535			578	12011
										579	15759		579	13219		579	13645			579	13762
										580	14875		580	12815		580	14831			580	12154
										581	13964		581	14412		581	13386			581	13893
										582	13464		582	13144		582	11879			582	12622
										583	14004		583	12511		583	14375			583	12940
										584	13362		584	13779		584	16803			584	13001
										585	13199		585	14462		585	17265			585	12194
										586	14028		586	13690		586	15400			586	11700
										587	12889		587	13985		587	13269			587	13501
										588	17309		588	13791		588	12821			588	15163
										589	12777		589	16307		589	12169			589	16889
										590	12781		590	12455		590	12504			590	16021
										591	16827		591	12466		591	11831			591	16070
										592	13558		592	12495		592	11614			592	12790
										593	13674		593	12942		593	11997			593	12511
										594	12963		594	13251		594	12679			594	11904
										595	12972		595	12824		595	11374			595	12465
										596	15811		596	13650		596	11633			596	11743
										597	14517		597	12904		597	12485			597	12922
										598	13111		598	13109		598	15721			598	12471
										599	12881		599	12769		599	12551			599	12804
										600	14921		600	13619		600	12725			600	12701
										601	12885		601	12661		601	11867			601	15152
										602	13081		602	15522		602	11315			602	12741
										603	15382		603	12608		603	12513			603	12367
										604	13305		604	13958		604	14363			604	12604
										605	12837		605	16522		605	14002			605	12693
										606	12965		606	12844		606	14089
										607	13816		607	13146		607	12962
													608	12532		608	11690
													609	14092		609	14541
													610	13997		610	11657
													611	14694		611	15996
													612	12854		612	13201
													613	12591		613	11466
													614	13980		614	12536
													615	13225		615	14315
													616	13075		616	14811
													617	12905		617	14178
													618	12841		618	13999
													619	12401		619	13008
													620	13367		620	12213
													621	12543		621	12115
													622	13696		622	13929
													623	13342		623	12421
													624	13789		624	13462
													625	13631		625	13709
													626	13359		626	13846
													627	12568		627	14734
													628	12549		628	11357
													629	14370		629	14477
													630	14072		630	14030
													631	14313		631	11432
													632	12549		632	13133
													633	12601		633	11485
													634	12494		634	11991
													635	12922		635	11370
													636	13238		636	13899
													637	13349		637	13380
													638	12618		638	13461
													639	12800		639	11786
													640	13161		640	12316
													641	14112		641	12492
													642	13572		642	12956
													643	12399		643	12327
													644	17178		644	16697
													645	15667		645	11808
													646	12721		646	12340
													647	12749		647	14062
													648	14284		648	12428
													649	13431		649	14533
													650	13152		650	13644
													651	13612		651	11845
													652	12422		652	12010
													653	17526		653	11931
													654	12579		654	12352
													655	12554
													656	12438
													657	13002
													658	12998
													659	14633
													660	12540
													661	13363
													662	13619
													663	13426
													664	12972
													665	13984
													666	12551
													667	12896
													668	12820
													669	13439
													670	13099
													671	12483
													672	12947
													673	13128
													674	12957
													675	22847
													676	12673
													677	12442
													678	13141
													679	12728
													680	12665
													681	12949
													682	13588
													683	12391
													684	13660
													685	12961
													686	12921
													687	13978
													688	13467
													689	14315
													690	13410
													691	16528
													692	12927
													693	12553
													694	13189
													695	12859
													696	13090
													697	14136
													698	12914
													699	12872
													700	16998
													701	12556
													702	12865
													703	12772
